# Supplementary material for: Procaine Abrogates the Epithelial-Mesenchymal Transition Process through Modulating c-Met Phosphorylation in Hepatocellular Carcinoma
Source: Cancers (Basel). 2022 Oct 11;14(20):4978. doi: 10.3390/cancers14204978 (PMC9599628; doi:10.3390/cancers14204978)
Supplement: Supplementary file 1 [file cancers-14-04978-s001.zip]

Archive with 1 entries (1 files):
- cancers-1894158-supplementary.pdf
